# Supplementary material for: Improved Wound Healing by Naringin Associated with MMP and the VEGF Pathway
Source: Molecules. 2022 Mar 4;27(5):1695. doi: 10.3390/molecules27051695 (PMC8911856; doi:10.3390/molecules27051695)
Supplement: Supplementary file 1 [file molecules-27-01695-s001.zip]

Archive with 1 entries (1 files):
- molecules-1598398-supplementary.pdf
